# Supplementary material for: Therapeutic Potential of Resveratrol for Glioma: A Systematic Review and Meta-Analysis of Animal Model Studies
Source: Int J Mol Sci. 2023 Nov 22;24(23):16597. doi: 10.3390/ijms242316597 (PMC10706392; doi:10.3390/ijms242316597)
Supplement: Supplementary file 1 [file ijms-24-16597-s001.zip]

Archive with 1 entries (1 files):
- ijms-2719155-supplementary.pdf
